# Supplementary material for: The Role of the Mesopancreas in Pancreatic Neuroendocrine Neoplasms
Source: J Clin Med. 2026 Apr 24;15(9):3270. doi: 10.3390/jcm15093270 (PMC13163267; doi:10.3390/jcm15093270)
Supplement: Supplementary file 1 [file jcm-15-03270-s001.zip]

Archive with 1 entries (1 files):
- jcm-4246416-supplementary.pdf
